# Supplementary material for: Inflammatory Response in Oral Biofilm during Pregnancy: A Systematic Review
Source: Nutrients. 2022 Nov 19;14(22):4894. doi: 10.3390/nu14224894 (PMC9694722; doi:10.3390/nu14224894)
Supplement: Supplementary file 1 [file nutrients-14-04894-s001.zip]

Archive with 1 entries (1 files):
- nutrients-1909061-supplementary.pdf
